# Supplementary material for: A Study on the Dilational Modulus Measurement of Polyacrylic Acid Films at Air–Water Interface by Pendant Bubble Tensiometry
Source: Polymers (Basel). 2024 May 10;16(10):1359. doi: 10.3390/polym16101359 (PMC11125069; doi:10.3390/polym16101359)
Supplement: Supplementary file 1 [file polymers-16-01359-s001.zip]

Archive with 1 entries (1 files):
- polymers-2886276-supplementary.pdf
